# Supplementary material for: Changes in the Deceased-Donor Trend in Korea: Establishment of Regional Trauma Centers and KODA
Source: J Clin Med. 2022 Feb 24;11(5):1239. doi: 10.3390/jcm11051239 (PMC8911019; doi:10.3390/jcm11051239)
Supplement: Supplementary file 1 [file jcm-11-01239-s001.zip]

Archive with 1 entries (1 files):
- jcm-1575505-supplementary.pdf
